# Supplementary material for: Distinct Mechanisms Underlying Tolerance to Intermittent and Constant Hypoxia in Drosophila melanogaster
Source: PLoS One. 2009 Apr 29;4(4):e5371. doi: 10.1371/journal.pone.0005371 (PMC2670512; doi:10.1371/journal.pone.0005371)
Supplement: Table S1 — List of Significantly altered genes for Intermittent Hypoxia. (0.02 MB XLS) [file pone.0005371.s001.xls]

## Sheet: Sheet1
Table S1- List of Significantly altered genes for Intermittent Hypoxia
FBID	Gene Symbol	Fold change	p-value
FBgn0043791	CG8147	4.356	7.2832e-08
FBgn0040609	CG3348	2.8209	1.36443e-09
FBgn0010241	Mdr50	2.5507	2.90883e-06
FBgn0004512	Mdr49	2.0397	2.35968e-06
FBgn0033978	Cyp6a23	2.0309	2.01203e-06
FBgn0033786	CG3884	2	1.36443e-09
FBgn0010651	l(2)08717	1.9236	7.29536e-06
FBgn0036381	CG8745	1.9	0.021258
FBgn0033188	CG1600	1.8789	1.14122e-05
FBgn0033518	Prx2540-2	1.78	0.040675
FBgn0031432	Cyp309a1	1.66	0.036397
FBgn0053192	MtnD	1.65	0.025404
FBgn0029765	CG16756	0.5555	1.22325e-05
FBgn0039873	CG2191	0.5286	1.93478e-05
FBgn0028853	CG15263	0.2677	4.21281e-10
FBgn0040887	CG33254	0.2226	3.95659e-25
