# Supplementary material for: Distinct Mechanisms Underlying Tolerance to Intermittent and Constant Hypoxia in Drosophila melanogaster
Source: PLoS One. 2009 Apr 29;4(4):e5371. doi: 10.1371/journal.pone.0005371 (PMC2670512; doi:10.1371/journal.pone.0005371)
Supplement: Table S2 — List of Significantly altered genes for Constant Hypoxia. (0.06 MB XLS) [file pone.0005371.s002.xls]

## Sheet: Sheet1
Table S2- List of Significantly altered genes for constant Hypoxia
FBID	Gene Title	Fold change	p-value
FBgn0013279	Hsp70Bc	21.797	8.46216e-34
FBgn0051354//FBgn0013277//FBgn0013278//FBgn0013279	Hsp70Ba /// Hsp70Bb /// Hsp70Bbb /// Hsp70Bc	19.0288	2.96868e-38
FBgn0013275///FBgn0013276	Hsp70Aa /// Hsp70Ab	10.926	1.92914e-35
FBgn0035006	CG4563	4.7141	0.000164534
FBgn0001230	Hsp68	4.5128	6.09123e-25
FBgn0033541	CG12934	4.0122	2.18569e-05
FBgn0039415	CG6142	3.4955	1.15914e-07
FBgn0034335	GstE1	3.3413	8.01569e-20
FBgn0032699	CG10383	3.3336	1.51396e-20
FBgn0001224	Hsp23	3.1788	1.83972e-19
FBgn0038595	CG7142	3.0661	7.4535e-08
FBgn0004779	Ccp84Ae	2.8895	5.78507e-05
FBgn0085415	CG34386	2.845	0.000239596
FBgn0010038	GstD2	2.793	8.16411e-17
FBgn0052369	CG32369	2.7626	6.50232e-10
FBgn0033188	CG1600	2.5718	1.8645e-15
FBgn0259147	CG32696	2.5365	3.88228e-06
FBgn0000075	amd	2.49	7.87996e-09
FBgn0085443	spri	2.4275	7.5817e-05
FBgn0022073	Thor	2.4103	3.95857e-14
FBgn0028917	CG18125	2.3982	1.75508e-05
FBgn0032652	CG6870	2.3652	1.33931e-13
FBgn0001257	ImpL2	2.3333	1.92668e-13
FBgn0033269	CG8709	2.3331	2.35439e-13
FBgn0036194	CG11652	2.3322	2.37766e-13
FBgn0032587	CG5953	2.3047	4.632e-13
FBgn0033519	CG11825	2.2958	6.91585e-13
FBgn0053474	CG33474	2.2724	1.41977e-05
FBgn0036836	CG11619	2.2561	5.84927e-05
FBgn0050334	CG30334	2.0625	5.8604e-07
FBgn0014135	bnl	2.049	2.01223e-05
FBgn0028978	trbl	2.0225	2.65238e-10
FBgn0031101	CG1631	2.0223	0.000267411
FBgn0038909	CG6569	2.0175	1.01004e-06
FBgn0063497	GstE3	2.0072	2.55465e-10
FBgn0032139	CG13116	1.9902	1.56844e-07
FBgn0034501	CG13868	1.9899	3.46726e-09
FBgn0023129	aay	1.9867	3.79712e-10
FBgn0030469	CG15745	1.9726	3.89355e-09
FBgn0040993	CG17325	1.9136	2.15521e-09
FBgn0031973	CG7219	1.9106	6.02554e-09
FBgn0041094	scyl	1.893	3.59288e-09
FBgn0001258	ImpL3	1.892	4.60512e-09
FBgn0000052	ade2	1.8489	1.13289e-08
FBgn0041194	Prat2	1.8421	1.24967e-08
FBgn0033153	Gadd45	1.8174	2.79807e-07
FBgn0033521	CG12896	1.8158	2.2084e-08
FBgn0051613	His3:CG31613	1.807	1.63217e-07
FBgn0032681	CG10283	1.8052	2.02234e-06
FBgn0041184	Socs36E	1.796	4.78601e-08
FBgn0033786	CG3884	1.7883	3.88629e-07
FBgn0038731	CG11659	1.778	2.36558e-06
FBgn0030013	GIIIspla2	1.7693	7.71738e-08
FBgn0051613	His3:CG31613	1.7643	2.94672e-06
FBgn0031971	CG7224 /// DyakCG7224	1.7526	1.05269e-07
FBgn0050357	CG30357	1.7515	0.000113467
FBgn0001168	h	1.7348	1.63022e-07
FBgn0042186	CG17239	1.724	5.6242e-07
FBgn0029831	CG5966	1.7215	2.7952e-07
FBgn0030482	CG1673	1.7201	2.62795e-07
FBgn0034738	Dnr1	1.7085	8.28816e-07
FBgn0038246	CG14853	1.7042	0.000359795
FBgn0030439	CG12716	1.6913	4.35835e-06
FBgn0042206	GstD10	1.6881	1.44253e-05
FBgn0259169	CG7502	1.6854	0.000103207
FBgn0034602	CG15658	1.6765	2.28694e-06
FBgn0043364	cbt	1.6539	1.21861e-06
FBgn0016715	Reg-2	1.651	1.56642e-06
FBgn0052644	CG32644	1.6481	1.35075e-05
FBgn0051686	CG31686	1.6468	0.000225173
FBgn0039109	CG10365	1.6426	1.74943e-06
FBgn0015657	DnaJ-1	1.6416	1.63878e-06
FBgn0039685	Obp99b	1.6389	1.77018e-06
FBgn0038334	CG6130	1.637	0.000336417
FBgn0038299	CG6687	1.6369	2.6699e-06
FBgn0036449	bmm	1.6316	2.14039e-06
FBgn0038067	CG11598	1.6252	7.36952e-06
FBgn0036154	CG6168	1.6022	2.50337e-05
FBgn0243512	puc	1.6	0.042629
FBgn0040817	CG14132	1.5918	4.81284e-05
FBgn0031939	CG13796	1.5918	2.30135e-05
FBgn0024321	NK7.1	1.5914	5.13729e-05
FBgn0033913	CG8468	1.5798	1.06829e-05
FBgn0029865	CG15893	1.5735	8.89279e-06
FBgn0085405	CG34376	1.5703	2.90976e-05
FBgn0036023	CG18179	1.5632	1.28165e-05
FBgn0030006	CG17982	1.555	5.32005e-05
FBgn0033787	CG13321	1.5512	1.53205e-05
FBgn0033128	Tsp42Eg	1.5492	4.11247e-05
FBgn0015801	Reg-5	1.5438	2.23239e-05
FBgn0020278	loco	1.52	0.013
FBgn0038981	CG5346	1.5077	6.0771e-05
FBgn0259176	bun	1.5043	4.81607e-05
FBgn0005612	Sox14	1.5002	6.59663e-05
FBgn0002926	ndl	0.6871	0.000202953
FBgn0043470	lambdaTry	0.6755	5.92858e-05
FBgn0031936	CG13794	0.6753	0.000289336
FBgn0037918	CG6791	0.6709	0.000338108
FBgn0041713	yellow-c	0.6708	4.83515e-05
FBgn0051103	CG31103	0.6706	0.000175708
FBgn0025709	CG8083	0.6699	0.000238699
FBgn0051233	CG31233	0.6696	4.25599e-05
FBgn0035090	CG2736	0.6647	3.7019e-05
FBgn0028956	mthl3	0.6645	0.000265676
FBgn0030816	CG16700	0.6613	3.74727e-05
FBgn0000250	cact	0.6607	9.68502e-05
FBgn0036656	CG13026	0.6595	2.91501e-05
FBgn0034580	CG9357	0.6577	3.57728e-05
FBgn0036993	CG5910	0.6526	3.35697e-05
FBgn0038701	CG18493	0.6519	2.53689e-05
FBgn0029769	CG3239	0.6504	0.000175025
FBgn0034490	CG9864 /// DsecCG9864 /// DsimCG9864	0.6451	1.03331e-05
FBgn0033387	CG8008	0.6403	0.00024591
FBgn0044812	TotC	0.6394	7.00106e-06
FBgn0038700	CG3734	0.6339	7.94938e-06
FBgn0026593	CG5707	0.6314	7.87446e-06
FBgn0015316	Try29F	0.6296	7.73586e-05
FBgn0015570	alpha-Est2	0.6265	1.20819e-05
FBgn0053523	CG33523	0.6149	3.40785e-05
FBgn0043535	Obp57a	0.6144	1.49068e-06
FBgn0038105	yellow-f2	0.6138	1.15224e-05
FBgn0051681	CG31681	0.6063	1.44163e-05
FBgn0063649	CG6006	0.6044	1.2421e-05
FBgn0031925	Cyp4d21	0.6	4.74148e-11
FBgn0033216	CG1946	0.6	6.48999e-05
FBgn0036321	CG14120	0.6	1.35173e-12
FBgn0011822	pcl	0.6	0.000156659
FBgn0036951	CG7017	0.5985	3.64257e-05
FBgn0011701	repo	0.5966	2.21563e-05
FBgn0039155	kal-1	0.5965	3.51636e-05
FBgn0038790	MtnC	0.5912	1.92786e-07
FBgn0019928	Ser8	0.5906	3.49202e-07
FBgn0040001	CG17374	0.5832	1.09574e-07
FBgn0259247	CG30437	0.578	9.28889e-05
FBgn0259237	CG13420	0.5744	0.000147716
FBgn0000463	Dl	0.5688	9.28127e-06
FBgn0032839	CG10659	0.5661	2.50323e-07
FBgn0038074	CG6188	0.5656	2.36643e-08
FBgn0000565	Eip71CD	0.5639	2.28558e-08
FBgn0031693	Cyp4ac1	0.5621	3.205e-07
FBgn0040250	Ugt86Dj	0.562	0.000335394
FBgn0026199	myoglianin	0.5612	6.70302e-05
FBgn0001215	Hrb98DE	0.5563	6.05111e-08
FBgn0000099	ap	0.556	2.22953e-05
FBgn0039085	CG10170	0.5498	1.17831e-06
FBgn0036690	CG14059	0.5491	1.27586e-08
FBgn0039748	CG15529	0.5473	4.81979e-05
FBgn0032266	CG18302	0.544	9.43158e-05
FBgn0034275	CG5002	0.5384	1.37414e-08
FBgn0036203	CG6004	0.5303	9.49137e-10
FBgn0051343	CG31343	0.5297	1.02437e-09
FBgn0038082	CG5724	0.5127	7.21541e-09
FBgn0035620	CG5150	0.5047	2.07331e-10
FBgn0011279	Pbprp1	0.5012	1.21351e-06
FBgn0040252	Ugt86Dh	0.472	7.42616e-05
FBgn0039151	CG13607	0.4196	0.008198
FBgn0053526	PNUTS	0.4183	4.65436e-14
FBgn0005648	Pabp2	0.4114	3.70448e-06
FBgn0038702	CG3739	0.4099	2.03999e-15
FBgn0036264	CG11529	0.4	5.20606e-11
FBgn0043791	CG8147	0.3619	0.000173135
FBgn0050272	CG30272	0.3536	4.45896e-08
FBgn0036791	CG7271 /// term	0.3227	1.09153e-07
FBgn0039476	CG6271	0.3013	0.000212925
FBgn0032351	CG33305	0.2079	5.08627e-05
