# Supplementary material for: Distinct Mechanisms Underlying Tolerance to Intermittent and Constant Hypoxia in Drosophila melanogaster
Source: PLoS One. 2009 Apr 29;4(4):e5371. doi: 10.1371/journal.pone.0005371 (PMC2670512; doi:10.1371/journal.pone.0005371)
Supplement: Table S4 — Percentage Survival of adult flies of P-elements (or EP lines) after being exposed to 1.5%-21% IH for 10 days. (0.01 MB XLS) [file pone.0005371.s004.xls]

## Sheet: Sheet1
Table S4 - Percentage Survival of adult flies of P-elements and EP lines
after	being exposed to 1.5%-21% Intermittent hypoxia for 10 days
Gene	Genotype	% survival
control	CS	41±3.4
control	yw	30±6.1
Prx2540-2	P{SUPor-P}Prx2540-2	58±7
CG11825	P{SUPor-P}CG11825	42+12
l(2)08717	P{PZ}l(2)0871708717 cn1/CyO; ry506	71±3.9
Cyp309a1	P{SUPor-P}Cyp309a1	52+6.8
CG8745	PBac{w[+mC]=RB}CG8745	6.5+3.3
CG3884	P{SUPor-P}CG3884	39.5+6.5
CG2191	PBac{w[+mC]=RB}CG2191	33+0.5
CG1600	P{SUPor-P}CG1600	70±7.07
CG1600	P{EP}CG1600EP398/CyO	73±3.33
Mdr49	w1118;Mi{ET1}Mdr49MB04959	90±3.5
